# Supplementary material for: Structural predictors and latent maturity regimes of robotic readiness in global health systems: evidence from machine learning-based latent clustering and class prediction
Source: Front Robot AI. 2026 Jul 16;13:1835473. doi: 10.3389/frobt.2026.1835473 (PMC13419970; doi:10.3389/frobt.2026.1835473)
Supplement: Supplementary file 2 [file DataSheet1.xlsx]

## Sheet: Global Health Data
	Indicator 1	Indicator 2	Indicator 2a	Indicator 3	Indicator 4	Indicator 4a	Category 1	Indicator 5	Indicator 5a	Indicator 6	Indicator 6a	Category 2	Indicator 7	Indicator 8	Indicator 9	Indicator 9a	Indicator 10	Category 3	Indicator 11	Indicator 12	Indicator 13	Indicator 14	Category 4	Indicator 15	Indicator 16	Category 5	Indicator 17	Indicator 18	Category 6	Indicator 19	Indicator 20	Indicator 21	Indicator 21a	Indicator 21b	Indicator 21c	Indicator 22	Indicator 23	Category 7
Country Name																																							Overall Phase
Afghanistan	Phase 1	Phase 4	Not Available	Not Available	Not Available	Not Available	Phase 3	Phase 1	Not Available	Not Available	Not Available	Phase 1	Phase 1	Phase 1	Phase 1	Not Available	Phase 1	Phase 1	Phase 1	Phase 1	Phase 1	Phase 1	Phase 1	Phase 1	Phase 2	Phase 2	Not Available	Phase 1	Phase 1	Phase 2	Phase 2	Phase 2	Phase 3	Phase 2	Phase 2	Not Available	Phase 2	Phase 2	Phase 2
Albania	Not Available	Not Available	Not Available	Not Available	Phase 3	Not Available	Phase 3	Not Available	Not Available	Not Available	Phase 3	Phase -1	Phase 4	Phase 4	Phase 3	Not Available	Not Available	Phase 4	Not Available	Not Available	Not Available	Not Available	Phase -1	Not Available	Not Available	Phase -1	Phase 2	Phase 4	Phase 3	Not Available	Not Available	Not Available	Not Available	Not Available	Not Available	Not Available	Not Available	Phase -1	Phase 4
Algeria	Not Available	Not Available	Not Available	Not Available	Phase 3	Not Available	Phase 3	Not Available	Not Available	Not Available	Phase 2	Phase -1	Phase 2	Phase 3	Not Available	Not Available	Not Available	Phase 3	Not Available	Not Available	Not Available	Not Available	Phase -1	Not Available	Not Available	Phase -1	Phase 2	Phase 3	Phase 3	Not Available	Not Available	Not Available	Not Available	Not Available	Not Available	Not Available	Not Available	Phase -1	Phase 3
Angola	Not Available	Not Available	Not Available	Not Available	Phase 2	Not Available	Phase 2	Not Available	Not Available	Not Available	Phase 2	Phase -1	Phase 1	Phase 4	Phase 1	Not Available	Not Available	Phase 2	Not Available	Not Available	Not Available	Not Available	Phase -1	Not Available	Not Available	Phase -1	Phase 2	Phase 3	Phase 3	Not Available	Not Available	Not Available	Not Available	Not Available	Not Available	Not Available	Not Available	Phase -1	Phase 3
Antigua and Barbuda	Not Available	Not Available	Not Available	Not Available	Not Available	Not Available	Phase -1	Not Available	Not Available	Not Available	Not Available	Phase -1	Not Available	Not Available	Not Available	Not Available	Not Available	Phase -1	Not Available	Not Available	Not Available	Not Available	Phase -1	Not Available	Not Available	Phase -1	Not Available	Not Available	Phase -1	Not Available	Not Available	Not Available	Not Available	Not Available	Not Available	Not Available	Not Available	Phase -1	Not Available
Argentina	Phase 4	Phase 5	Phase 5	Phase 1	Phase 4	Phase 4	Phase 4	Phase 5	Phase 5	Phase 4	Phase 3	Phase 5	Phase 5	Phase 5	Phase 4	Phase 4	Phase 4	Phase 5	Phase 3	Phase 3	Phase 4	Phase 3	Phase 4	Phase 2	Phase 2	Phase 2	Phase 3	Phase 2	Phase 3	Phase 2	Phase 3	Phase 2	Phase 3	Phase 4	Phase 2	Phase 1	Phase 2	Phase 2	Phase 4
Armenia	Not Available	Not Available	Not Available	Not Available	Phase 3	Not Available	Phase 3	Not Available	Not Available	Not Available	Phase 3	Phase -1	Phase 3	Phase 4	Phase 3	Not Available	Not Available	Phase 4	Not Available	Not Available	Not Available	Not Available	Phase -1	Not Available	Not Available	Phase -1	Phase 3	Phase 4	Phase 4	Not Available	Not Available	Not Available	Not Available	Not Available	Not Available	Not Available	Not Available	Phase -1	Phase 4
Australia	Not Available	Not Available	Not Available	Not Available	Phase 5	Not Available	Phase 5	Not Available	Not Available	Not Available	Phase 4	Phase -1	Phase 5	Phase 5	Phase 4	Not Available	Not Available	Phase 5	Not Available	Not Available	Not Available	Not Available	Phase -1	Not Available	Not Available	Phase -1	Phase 4	Phase 5	Phase 5	Not Available	Not Available	Not Available	Not Available	Not Available	Not Available	Not Available	Not Available	Phase -1	Phase 5
Austria	Phase 5	Phase 3	Not Available	Phase 1	Phase 5	Phase 5	Phase 4	Phase 5	Phase 2	Phase 2	Phase 2	Phase 4	Phase 5	Phase 5	Phase 5	Phase 2	Phase 5	Phase 5	Phase 1	Phase 1	Phase 5	Phase 1	Phase 2	Phase 3	Phase 5	Phase 4	Not Available	Phase 4	Phase 4	Phase 4	Phase 4	Phase 5	Phase 5	Phase 5	Phase 5	Phase 2	Phase 2	Phase 4	Phase 4
Azerbaijan	Not Available	Not Available	Not Available	Not Available	Phase 3	Not Available	Phase 3	Not Available	Not Available	Not Available	Phase 3	Phase -1	Phase 5	Phase 3	Not Available	Not Available	Not Available	Phase 4	Not Available	Not Available	Not Available	Not Available	Phase -1	Not Available	Not Available	Phase -1	Phase 3	Phase 4	Phase 4	Not Available	Not Available	Not Available	Not Available	Not Available	Not Available	Not Available	Not Available	Phase -1	Phase 4
Bahamas	Not Available	Not Available	Not Available	Not Available	Not Available	Not Available	Phase -1	Not Available	Not Available	Not Available	Not Available	Phase -1	Phase 1	Not Available	Not Available	Not Available	Not Available	Phase 1	Not Available	Not Available	Not Available	Not Available	Phase -1	Not Available	Not Available	Phase -1	Not Available	Phase 4	Phase 4	Not Available	Not Available	Not Available	Not Available	Not Available	Not Available	Not Available	Not Available	Phase -1	Phase 3
Bahrain	Not Available	Not Available	Not Available	Not Available	Phase 4	Not Available	Phase 4	Not Available	Not Available	Not Available	Phase 2	Phase -1	Phase 4	Phase 2	Phase 4	Not Available	Not Available	Phase 4	Not Available	Not Available	Not Available	Not Available	Phase -1	Not Available	Not Available	Phase -1	Phase 3	Phase 5	Phase 4	Not Available	Not Available	Not Available	Not Available	Not Available	Not Available	Not Available	Not Available	Phase -1	Phase 4
Bangladesh	Phase 5	Phase 5	Phase 4	Phase 5	Phase 5	Phase 5	Phase 5	Phase 2	Phase 5	Phase 5	Phase 3	Phase 4	Phase 1	Phase 1	Phase 3	Phase 1	Phase 2	Phase 2	Phase 1	Phase 4	Phase 4	Phase 2	Phase 3	Phase 1	Phase 2	Phase 2	Phase 3	Phase 5	Phase 4	Phase 5	Phase 5	Phase 1	Phase 1	Phase 5	Phase 5	Phase 5	Phase 5	Phase 5	Phase 4
Barbados	Not Available	Not Available	Not Available	Not Available	Not Available	Not Available	Phase -1	Not Available	Not Available	Not Available	Not Available	Phase -1	Phase 1	Not Available	Not Available	Not Available	Not Available	Phase 1	Not Available	Not Available	Not Available	Not Available	Phase -1	Not Available	Not Available	Phase -1	Not Available	Phase 4	Phase 4	Not Available	Not Available	Not Available	Not Available	Not Available	Not Available	Not Available	Not Available	Phase -1	Phase 3
Belarus	Not Available	Not Available	Not Available	Not Available	Not Available	Not Available	Phase -1	Not Available	Not Available	Not Available	Not Available	Phase -1	Phase 3	Not Available	Not Available	Not Available	Not Available	Phase 3	Not Available	Not Available	Not Available	Not Available	Phase -1	Not Available	Not Available	Phase -1	Not Available	Phase 4	Phase 4	Not Available	Not Available	Not Available	Not Available	Not Available	Not Available	Not Available	Not Available	Phase -1	Phase 4
Belgium	Not Available	Not Available	Not Available	Not Available	Phase 4	Not Available	Phase 4	Not Available	Not Available	Not Available	Phase 4	Phase -1	Phase 5	Phase 5	Phase 5	Not Available	Not Available	Phase 5	Not Available	Not Available	Not Available	Not Available	Phase -1	Not Available	Not Available	Phase -1	Phase 4	Phase 5	Phase 5	Not Available	Not Available	Not Available	Not Available	Not Available	Not Available	Not Available	Not Available	Phase -1	Phase 5
Belize	Not Available	Not Available	Not Available	Not Available	Not Available	Not Available	Phase -1	Not Available	Not Available	Not Available	Not Available	Phase -1	Phase 1	Not Available	Not Available	Not Available	Not Available	Phase 1	Not Available	Not Available	Not Available	Not Available	Phase -1	Not Available	Not Available	Phase -1	Not Available	Phase 4	Phase 4	Not Available	Not Available	Not Available	Not Available	Not Available	Not Available	Not Available	Not Available	Phase -1	Phase 3
Benin	Phase 1	Phase 4	Phase 2	Phase 3	Phase 3	Phase 2	Phase 3	Phase 4	Phase 5	Not Available	Phase 1	Phase 4	Phase 5	Phase 5	Phase 1	Phase 1	Phase 5	Phase 4	Phase 1	Phase 2	Phase 1	Phase 1	Phase 2	Phase 2	Phase 5	Phase 4	Phase 3	Phase 2	Phase 3	Phase 2	Phase 3	Phase 1	Phase 1	Phase 5	Phase 5	Phase 3	Phase 4	Phase 3	Phase 3
Bhutan	Not Available	Not Available	Not Available	Not Available	Not Available	Not Available	Phase -1	Not Available	Not Available	Not Available	Not Available	Phase -1	Phase 1	Not Available	Not Available	Not Available	Not Available	Phase 1	Not Available	Not Available	Not Available	Not Available	Phase -1	Not Available	Not Available	Phase -1	Not Available	Phase 4	Phase 4	Not Available	Not Available	Not Available	Not Available	Not Available	Not Available	Not Available	Not Available	Phase -1	Phase 3
Bolivia	Not Available	Not Available	Not Available	Not Available	Phase 3	Not Available	Phase 3	Not Available	Not Available	Not Available	Phase 2	Phase -1	Phase 1	Phase 4	Phase 1	Not Available	Not Available	Phase 2	Not Available	Not Available	Not Available	Not Available	Phase -1	Not Available	Not Available	Phase -1	Phase 2	Phase 4	Phase 3	Not Available	Not Available	Not Available	Not Available	Not Available	Not Available	Not Available	Not Available	Phase -1	Phase 3
Bosnia and Herzegovina	Not Available	Not Available	Not Available	Not Available	Phase 4	Not Available	Phase 4	Not Available	Not Available	Not Available	Phase 3	Phase -1	Phase 2	Phase 4	Phase 1	Not Available	Not Available	Phase 3	Not Available	Not Available	Not Available	Not Available	Phase -1	Not Available	Not Available	Phase -1	Phase 2	Phase 4	Phase 3	Not Available	Not Available	Not Available	Not Available	Not Available	Not Available	Not Available	Not Available	Phase -1	Phase 4
Botswana	Not Available	Not Available	Not Available	Not Available	Phase 3	Not Available	Phase 3	Not Available	Not Available	Not Available	Phase 2	Phase -1	Phase 3	Phase 4	Phase 2	Not Available	Not Available	Phase 3	Not Available	Not Available	Not Available	Not Available	Phase -1	Not Available	Not Available	Phase -1	Phase 2	Phase 3	Phase 3	Not Available	Not Available	Not Available	Not Available	Not Available	Not Available	Not Available	Not Available	Phase -1	Phase 3
Brazil	Phase 4	Phase 4	Phase 4	Phase 4	Phase 5	Phase 5	Phase 5	Phase 3	Phase 5	Phase 4	Phase 4	Phase 4	Phase 5	Phase 5	Phase 2	Phase 2	Phase 1	Phase 4	Phase 4	Phase 4	Phase 4	Phase 1	Phase 4	Phase 4	Phase 5	Phase 5	Phase 4	Phase 5	Phase 5	Phase 4	Phase 4	Phase 5	Phase 5	Phase 5	Phase 5	Phase 5	Phase 4	Phase 5	Phase 4
Brunei Darussalam	Not Available	Not Available	Not Available	Not Available	Not Available	Not Available	Phase -1	Not Available	Not Available	Not Available	Not Available	Phase -1	Phase 3	Not Available	Not Available	Not Available	Not Available	Phase 3	Not Available	Not Available	Not Available	Not Available	Phase -1	Not Available	Not Available	Phase -1	Not Available	Phase 4	Phase 4	Not Available	Not Available	Not Available	Not Available	Not Available	Not Available	Not Available	Not Available	Phase -1	Phase 4
Bulgaria	Not Available	Not Available	Not Available	Not Available	Phase 4	Not Available	Phase 4	Not Available	Not Available	Not Available	Phase 3	Phase -1	Phase 4	Phase 5	Phase 3	Not Available	Not Available	Phase 4	Not Available	Not Available	Not Available	Not Available	Phase -1	Not Available	Not Available	Phase -1	Phase 3	Phase 5	Phase 4	Not Available	Not Available	Not Available	Not Available	Not Available	Not Available	Not Available	Not Available	Phase -1	Phase 4
Burkina Faso	Not Available	Not Available	Not Available	Not Available	Phase 2	Not Available	Phase 2	Not Available	Not Available	Not Available	Phase 2	Phase -1	Phase 2	Phase 3	Not Available	Not Available	Not Available	Phase 3	Not Available	Not Available	Not Available	Not Available	Phase -1	Not Available	Not Available	Phase -1	Phase 2	Phase 2	Phase 2	Not Available	Not Available	Not Available	Not Available	Not Available	Not Available	Not Available	Not Available	Phase -1	Phase 3
Burundi	Phase 5	Phase 5	Phase 3	Phase 1	Not Available	Phase 1	Phase 4	Phase 5	Phase 5	Phase 3	Phase 2	Phase 4	Phase 3	Phase 1	Phase 1	Phase 1	Phase 1	Phase 2	Phase 2	Phase 2	Phase 4	Phase 1	Phase 3	Phase 2	Phase 1	Phase 2	Not Available	Phase 1	Phase 1	Phase 2	Phase 2	Phase 2	Phase 1	Phase 2	Phase 2	Phase 2	Phase 5	Phase 3	Phase 3
Cambodia	Phase 1	Phase 3	Not Available	Not Available	Not Available	Not Available	Phase 2	Phase 1	Not Available	Phase 1	Not Available	Phase 1	Phase 2	Phase 1	Phase 1	Not Available	Phase 1	Phase 2	Phase 1	Phase 1	Phase 1	Phase 1	Phase 1	Phase 2	Phase 2	Phase 2	Phase 3	Phase 1	Phase 2	Phase 3	Phase 2	Phase 2	Phase 2	Phase 1	Phase 1	Phase 1	Not Available	Phase 2	Phase 2
Cameroon	Phase 4	Phase 4	Phase 1	Phase 1	Phase 1	Phase 2	Phase 3	Phase 3	Phase 3	Phase 2	Phase 2	Phase 3	Phase 2	Phase 2	Phase 1	Phase 1	Phase 1	Phase 2	Phase 1	Phase 2	Phase 2	Not Available	Phase 2	Phase 2	Phase 2	Phase 2	Phase 3	Phase 3	Phase 3	Phase 2	Phase 3	Phase 1	Phase 1	Phase 3	Phase 1	Phase 1	Phase 3	Phase 2	Phase 3
Canada	Not Available	Not Available	Not Available	Not Available	Phase 5	Not Available	Phase 5	Not Available	Not Available	Not Available	Phase 4	Phase -1	Phase 5	Phase 5	Phase 4	Not Available	Not Available	Phase 5	Not Available	Not Available	Not Available	Not Available	Phase -1	Not Available	Not Available	Phase -1	Phase 4	Phase 5	Phase 5	Not Available	Not Available	Not Available	Not Available	Not Available	Not Available	Not Available	Not Available	Phase -1	Phase 5
Cape Verde	Phase 2	Phase 2	Phase 1	Phase 1	Phase 2	Phase 1	Phase 2	Phase 2	Phase 3	Phase 3	Phase 2	Phase 3	Phase 4	Phase 4	Phase 2	Phase 2	Phase 2	Phase 3	Phase 1	Phase 1	Phase 2	Phase 1	Phase 2	Phase 2	Phase 5	Phase 4	Not Available	Phase 2	Phase 2	Phase 2	Phase 1	Phase 2	Phase 2	Phase 5	Phase 2	Phase 2	Phase 2	Phase 2	Phase 3
Central African Republic	Phase 3	Phase 3	Phase 1	Phase 1	Phase 1	Phase 1	Phase 2	Phase 1	Phase 1	Phase 2	Phase 1	Phase 2	Phase 1	Phase 1	Phase 1	Phase 1	Phase 1	Phase 1	Phase 1	Phase 1	Phase 1	Phase 1	Phase 1	Phase 2	Phase 2	Phase 2	Not Available	Phase 1	Phase 1	Phase 2	Phase 2	Phase 1	Phase 1	Phase 1	Phase 1	Phase 1	Phase 2	Phase 2	Phase 2
Chad	Phase 4	Phase 3	Phase 3	Phase 1	Not Available	Not Available	Phase 3	Phase 1	Phase 5	Phase 1	Phase 2	Phase 1	Phase 4	Phase 1	Phase 1	Phase 1	Phase 1	Phase 2	Phase 1	Phase 1	Phase 1	Phase 1	Phase 1	Phase 1	Phase 1	Phase 1	Phase 2	Phase 2	Phase 2	Phase 3	Phase 1	Phase 1	Phase 1	Phase 1	Phase 1	Phase 1	Phase 3	Phase 2	Phase 2
Chile	Phase 4	Phase 4	Phase 2	Phase 1	Phase 2	Phase 2	Phase 3	Phase 3	Phase 3	Phase 3	Phase 3	Phase 3	Phase 5	Phase 4	Phase 2	Phase 1	Phase 2	Phase 4	Phase 2	Phase 3	Phase 4	Phase 1	Phase 3	Phase 2	Phase 2	Phase 2	Phase 4	Phase 4	Phase 4	Phase 4	Phase 4	Phase 5	Phase 1	Phase 5	Phase 5	Phase 4	Phase 3	Phase 4	Phase 4
China	Not Available	Not Available	Not Available	Not Available	Phase 5	Not Available	Phase 5	Not Available	Not Available	Not Available	Phase 4	Phase -1	Phase 5	Phase 2	Phase 5	Not Available	Not Available	Phase 4	Not Available	Not Available	Not Available	Not Available	Phase -1	Not Available	Not Available	Phase -1	Phase 3	Phase 5	Phase 4	Not Available	Not Available	Not Available	Not Available	Not Available	Not Available	Not Available	Not Available	Phase -1	Phase 5
Colombia	Phase 5	Phase 4	Phase 3	Phase 1	Phase 2	Phase 2	Phase 3	Phase 2	Phase 4	Phase 4	Phase 4	Phase 3	Phase 5	Phase 5	Phase 3	Phase 1	Phase 5	Phase 5	Phase 4	Phase 2	Phase 4	Phase 1	Phase 3	Phase 2	Phase 2	Phase 2	Phase 4	Phase 4	Phase 4	Phase 4	Phase 5	Phase 5	Phase 5	Phase 5	Phase 5	Phase 2	Phase 4	Phase 4	Phase 4
Comoros	Phase 1	Phase 2	Phase 4	Phase 1	Phase 1	Phase 1	Phase 2	Phase 4	Phase 4	Phase 2	Phase 1	Phase 3	Phase 1	Phase 1	Phase 1	Phase 1	Phase 1	Phase 1	Phase 1	Phase 1	Phase 1	Phase 1	Phase 1	Phase 1	Phase 1	Phase 1	Not Available	Phase 1	Phase 1	Phase 2	Phase 3	Phase 1	Phase 1	Phase 5	Phase 1	Phase 1	Phase 2	Phase 2	Phase 2
Congo	Not Available	Not Available	Not Available	Not Available	Not Available	Not Available	Phase -1	Not Available	Not Available	Not Available	Not Available	Phase -1	Phase 1	Not Available	Not Available	Not Available	Not Available	Phase 1	Not Available	Not Available	Not Available	Not Available	Phase -1	Not Available	Not Available	Phase -1	Not Available	Phase 3	Phase 3	Not Available	Not Available	Not Available	Not Available	Not Available	Not Available	Not Available	Not Available	Phase -1	Phase 2
Costa Rica	Phase 3	Phase 2	Not Available	Not Available	Not Available	Not Available	Phase 3	Phase 1	Not Available	Phase 2	Not Available	Phase 2	Phase 3	Phase 3	Phase 2	Not Available	Phase 2	Phase 3	Phase 2	Phase 1	Phase 2	Phase 1	Phase 2	Phase 1	Phase 2	Phase 2	Phase 4	Phase 4	Phase 4	Phase 3	Phase 3	Phase 5	Phase 1	Phase 1	Phase 3	Not Available	Not Available	Phase 4	Phase 3
Croatia	Not Available	Not Available	Not Available	Not Available	Phase 4	Not Available	Phase 4	Not Available	Not Available	Not Available	Phase 3	Phase -1	Phase 5	Phase 4	Phase 3	Not Available	Not Available	Phase 4	Not Available	Not Available	Not Available	Not Available	Phase -1	Not Available	Not Available	Phase -1	Phase 3	Phase 5	Phase 4	Not Available	Not Available	Not Available	Not Available	Not Available	Not Available	Not Available	Not Available	Phase -1	Phase 4
Cyprus	Not Available	Not Available	Not Available	Not Available	Phase 4	Not Available	Phase 4	Not Available	Not Available	Not Available	Phase 3	Phase -1	Phase 5	Phase 4	Phase 3	Not Available	Not Available	Phase 4	Not Available	Not Available	Not Available	Not Available	Phase -1	Not Available	Not Available	Phase -1	Phase 3	Phase 5	Phase 4	Not Available	Not Available	Not Available	Not Available	Not Available	Not Available	Not Available	Not Available	Phase -1	Phase 4
Czech Republic	Not Available	Not Available	Not Available	Not Available	Phase 4	Not Available	Phase 4	Not Available	Not Available	Not Available	Phase 4	Phase -1	Phase 4	Phase 5	Phase 4	Not Available	Not Available	Phase 5	Not Available	Not Available	Not Available	Not Available	Phase -1	Not Available	Not Available	Phase -1	Phase 3	Phase 5	Phase 4	Not Available	Not Available	Not Available	Not Available	Not Available	Not Available	Not Available	Not Available	Phase -1	Phase 5
Côte d'Ivoire	Phase 2	Phase 4	Phase 4	Phase 1	Phase 1	Phase 1	Phase 2	Phase 4	Phase 2	Phase 2	Phase 2	Phase 3	Phase 5	Phase 5	Phase 1	Phase 1	Phase 4	Phase 4	Phase 3	Phase 1	Phase 3	Phase 1	Phase 2	Phase 1	Phase 1	Phase 1	Phase 3	Phase 3	Phase 3	Phase 2	Phase 2	Phase 1	Phase 1	Phase 1	Phase 1	Phase 1	Phase 2	Phase 2	Phase 3
Democratic Peoples Republic of Korea	Not Available	Not Available	Not Available	Not Available	Not Available	Not Available	Phase -1	Not Available	Not Available	Not Available	Not Available	Phase -1	Not Available	Not Available	Not Available	Not Available	Not Available	Phase -1	Not Available	Not Available	Not Available	Not Available	Phase -1	Not Available	Not Available	Phase -1	Not Available	Not Available	Phase -1	Not Available	Not Available	Not Available	Not Available	Not Available	Not Available	Not Available	Not Available	Phase -1	Not Available
Democratic Republic of the Congo	Phase 4	Phase 4	Phase 4	Phase 1	Phase 3	Phase 3	Phase 3	Phase 3	Phase 5	Phase 3	Phase 3	Phase 3	Phase 2	Phase 2	Phase 1	Phase 1	Phase 1	Phase 2	Phase 2	Phase 2	Phase 1	Phase 2	Phase 2	Phase 2	Phase 1	Phase 2	Phase 4	Phase 2	Phase 3	Phase 3	Phase 2	Phase 1	Phase 1	Phase 1	Phase 1	Phase 1	Phase 3	Phase 2	Phase 3
Denmark	Not Available	Not Available	Not Available	Not Available	Phase 5	Not Available	Phase 5	Not Available	Not Available	Not Available	Phase 4	Phase -1	Phase 5	Phase 4	Phase 4	Not Available	Not Available	Phase 5	Not Available	Not Available	Not Available	Not Available	Phase -1	Not Available	Not Available	Phase -1	Phase 4	Phase 5	Phase 5	Not Available	Not Available	Not Available	Not Available	Not Available	Not Available	Not Available	Not Available	Phase -1	Phase 5
Dominican Republic	Phase 2	Phase 2	Not Available	Not Available	Not Available	Not Available	Phase 2	Phase 1	Not Available	Phase 1	Not Available	Phase 1	Phase 2	Phase 3	Phase 2	Not Available	Phase 2	Phase 3	Phase 1	Phase 1	Phase 1	Phase 1	Phase 1	Phase 1	Phase 1	Phase 1	Not Available	Phase 3	Phase 3	Phase 2	Phase 3	Phase 2	Phase 2	Phase 2	Phase 2	Not Available	Not Available	Phase 3	Phase 2
Ecuador	Not Available	Not Available	Not Available	Not Available	Phase 3	Not Available	Phase 3	Not Available	Not Available	Not Available	Phase 2	Phase -1	Phase 2	Phase 4	Phase 2	Not Available	Not Available	Phase 3	Not Available	Not Available	Not Available	Not Available	Phase -1	Not Available	Not Available	Phase -1	Phase 2	Phase 4	Phase 3	Not Available	Not Available	Not Available	Not Available	Not Available	Not Available	Not Available	Not Available	Phase -1	Phase 3
Egypt	Phase 2	Phase 2	Phase 2	Phase 1	Phase 3	Phase 3	Phase 2	Phase 1	Phase 1	Phase 2	Phase 3	Phase 2	Phase 3	Phase 4	Phase 2	Phase 1	Phase 5	Phase 4	Phase 1	Phase 3	Phase 4	Phase 1	Phase 3	Phase 1	Phase 2	Phase 2	Phase 3	Phase 3	Phase 3	Phase 3	Phase 3	Phase 3	Phase 3	Phase 5	Phase 5	Phase 3	Phase 3	Phase 3	Phase 3
El Salvador	Not Available	Not Available	Not Available	Not Available	Phase 3	Not Available	Phase 3	Not Available	Not Available	Not Available	Phase 2	Phase -1	Phase 1	Phase 5	Phase 1	Not Available	Not Available	Phase 3	Not Available	Not Available	Not Available	Not Available	Phase -1	Not Available	Not Available	Phase -1	Phase 2	Phase 3	Phase 3	Not Available	Not Available	Not Available	Not Available	Not Available	Not Available	Not Available	Not Available	Phase -1	Phase 3
Estonia	Not Available	Not Available	Not Available	Not Available	Phase 5	Not Available	Phase 5	Not Available	Not Available	Not Available	Phase 4	Phase -1	Phase 5	Phase 5	Phase 5	Not Available	Not Available	Phase 5	Not Available	Not Available	Not Available	Not Available	Phase -1	Not Available	Not Available	Phase -1	Phase 3	Phase 5	Phase 4	Not Available	Not Available	Not Available	Not Available	Not Available	Not Available	Not Available	Not Available	Phase -1	Phase 5
Ethiopia	Phase 5	Phase 5	Phase 3	Phase 1	Phase 3	Phase 3	Phase 4	Phase 4	Phase 4	Phase 2	Phase 2	Phase 3	Phase 3	Phase 2	Phase 3	Phase 2	Phase 4	Phase 3	Phase 5	Phase 4	Phase 5	Phase 4	Phase 5	Phase 3	Phase 3	Phase 3	Phase 3	Phase 4	Phase 4	Phase 4	Phase 3	Phase 2	Phase 1	Phase 2	Phase 1	Phase 2	Phase 3	Phase 3	Phase 4
Fiji	Not Available	Not Available	Not Available	Not Available	Not Available	Not Available	Phase -1	Not Available	Not Available	Not Available	Not Available	Phase -1	Phase 2	Not Available	Not Available	Not Available	Not Available	Phase 2	Not Available	Not Available	Not Available	Not Available	Phase -1	Not Available	Not Available	Phase -1	Not Available	Phase 4	Phase 4	Not Available	Not Available	Not Available	Not Available	Not Available	Not Available	Not Available	Not Available	Phase -1	Phase 3
Finland	Not Available	Not Available	Not Available	Not Available	Phase 5	Not Available	Phase 5	Not Available	Not Available	Not Available	Phase 4	Phase -1	Phase 5	Phase 5	Phase 5	Not Available	Not Available	Phase 5	Not Available	Not Available	Not Available	Not Available	Phase -1	Not Available	Not Available	Phase -1	Phase 4	Phase 5	Phase 5	Not Available	Not Available	Not Available	Not Available	Not Available	Not Available	Not Available	Not Available	Phase -1	Phase 5
France	Not Available	Not Available	Not Available	Not Available	Phase 5	Not Available	Phase 5	Not Available	Not Available	Not Available	Phase 4	Phase -1	Phase 5	Phase 4	Phase 5	Not Available	Not Available	Phase 5	Not Available	Not Available	Not Available	Not Available	Phase -1	Not Available	Not Available	Phase -1	Phase 4	Phase 5	Phase 5	Not Available	Not Available	Not Available	Not Available	Not Available	Not Available	Not Available	Not Available	Phase -1	Phase 5
Gabon	Phase 1	Phase 2	Phase 1	Phase 4	Phase 1	Not Available	Phase 2	Phase 2	Phase 4	Phase 2	Phase 1	Phase 2	Phase 4	Phase 4	Phase 1	Phase 1	Phase 1	Phase 3	Phase 1	Phase 1	Phase 1	Phase 1	Phase 1	Phase 1	Not Available	Phase 1	Phase 3	Phase 1	Phase 2	Phase 1	Phase 1	Phase 1	Phase 1	Phase 1	Phase 1	Phase 1	Phase 1	Phase 1	Phase 2
Gambia	Not Available	Not Available	Not Available	Not Available	Phase 2	Not Available	Phase 2	Not Available	Not Available	Not Available	Phase 2	Phase -1	Phase 2	Phase 5	Not Available	Not Available	Not Available	Phase 4	Not Available	Not Available	Not Available	Not Available	Phase -1	Not Available	Not Available	Phase -1	Phase 2	Phase 3	Phase 3	Not Available	Not Available	Not Available	Not Available	Not Available	Not Available	Not Available	Not Available	Phase -1	Phase 3
Georgia	Not Available	Not Available	Not Available	Not Available	Phase 4	Not Available	Phase 4	Not Available	Not Available	Not Available	Phase 3	Phase -1	Phase 5	Phase 4	Phase 3	Not Available	Not Available	Phase 4	Not Available	Not Available	Not Available	Not Available	Phase -1	Not Available	Not Available	Phase -1	Phase 3	Phase 4	Phase 4	Not Available	Not Available	Not Available	Not Available	Not Available	Not Available	Not Available	Not Available	Phase -1	Phase 4
Germany	Not Available	Not Available	Not Available	Not Available	Phase 5	Not Available	Phase 5	Not Available	Not Available	Not Available	Phase 4	Phase -1	Phase 5	Phase 5	Phase 4	Not Available	Not Available	Phase 5	Not Available	Not Available	Not Available	Not Available	Phase -1	Not Available	Not Available	Phase -1	Phase 4	Phase 5	Phase 5	Not Available	Not Available	Not Available	Not Available	Not Available	Not Available	Not Available	Not Available	Phase -1	Phase 5
Ghana	Phase 3	Phase 4	Phase 4	Phase 1	Phase 2	Phase 2	Phase 3	Phase 4	Phase 3	Phase 2	Phase 1	Phase 3	Phase 5	Phase 4	Phase 1	Phase 1	Phase 1	Phase 3	Phase 2	Phase 3	Phase 4	Phase 3	Phase 3	Phase 1	Phase 1	Phase 1	Phase 3	Phase 5	Phase 4	Phase 3	Phase 1	Phase 1	Phase 1	Phase 2	Phase 2	Phase 1	Phase 4	Phase 2	Phase 3
Guatemala	Not Available	Not Available	Not Available	Not Available	Phase 3	Not Available	Phase 3	Not Available	Not Available	Not Available	Phase 2	Phase -1	Phase 1	Phase 4	Phase 2	Not Available	Not Available	Phase 3	Not Available	Not Available	Not Available	Not Available	Phase -1	Not Available	Not Available	Phase -1	Phase 2	Phase 3	Phase 3	Not Available	Not Available	Not Available	Not Available	Not Available	Not Available	Not Available	Not Available	Phase -1	Phase 3
Guinea	Phase 5	Phase 3	Phase 4	Phase 4	Phase 4	Phase 3	Phase 4	Phase 2	Phase 2	Phase 1	Phase 3	Phase 2	Phase 3	Phase 3	Phase 3	Phase 4	Phase 4	Phase 4	Phase 4	Phase 3	Phase 3	Phase 4	Phase 4	Phase 4	Phase 4	Phase 4	Phase 4	Phase 4	Phase 4	Phase 3	Phase 4	Phase 4	Phase 4	Phase 5	Phase 5	Phase 5	Not Available	Phase 4	Phase 4
Guinea-Bissau	Phase 2	Phase 1	Phase 1	Phase 1	Phase 1	Phase 1	Phase 2	Phase 1	Phase 1	Phase 1	Phase 1	Phase 1	Phase 1	Phase 1	Phase 1	Phase 1	Phase 1	Phase 1	Phase 1	Phase 1	Phase 1	Phase 1	Phase 1	Phase 1	Phase 1	Phase 1	Phase 2	Phase 1	Phase 2	Phase 1	Phase 1	Phase 1	Phase 1	Phase 2	Phase 1	Phase 1	Phase 2	Phase 2	Phase 2
Guyana	Not Available	Not Available	Not Available	Not Available	Not Available	Not Available	Phase -1	Not Available	Not Available	Not Available	Not Available	Phase -1	Phase 2	Not Available	Not Available	Not Available	Not Available	Phase 2	Not Available	Not Available	Not Available	Not Available	Phase -1	Not Available	Not Available	Phase -1	Not Available	Phase 3	Phase 3	Not Available	Not Available	Not Available	Not Available	Not Available	Not Available	Not Available	Not Available	Phase -1	Phase 3
Haiti	Not Available	Not Available	Not Available	Not Available	Not Available	Not Available	Phase -1	Not Available	Not Available	Not Available	Not Available	Phase -1	Phase 1	Not Available	Not Available	Not Available	Not Available	Phase 1	Not Available	Not Available	Not Available	Not Available	Phase -1	Not Available	Not Available	Phase -1	Not Available	Phase 2	Phase 2	Not Available	Not Available	Not Available	Not Available	Not Available	Not Available	Not Available	Not Available	Phase -1	Phase 2
Honduras	Not Available	Not Available	Not Available	Not Available	Phase 3	Not Available	Phase 3	Not Available	Not Available	Not Available	Phase 2	Phase -1	Phase 1	Phase 4	Phase 1	Not Available	Not Available	Phase 2	Not Available	Not Available	Not Available	Not Available	Phase -1	Not Available	Not Available	Phase -1	Phase 2	Phase 4	Phase 3	Not Available	Not Available	Not Available	Not Available	Not Available	Not Available	Not Available	Not Available	Phase -1	Phase 3
Hungary	Not Available	Not Available	Not Available	Not Available	Phase 4	Not Available	Phase 4	Not Available	Not Available	Not Available	Phase 3	Phase -1	Phase 5	Phase 4	Phase 3	Not Available	Not Available	Phase 4	Not Available	Not Available	Not Available	Not Available	Phase -1	Not Available	Not Available	Phase -1	Phase 3	Phase 5	Phase 4	Not Available	Not Available	Not Available	Not Available	Not Available	Not Available	Not Available	Not Available	Phase -1	Phase 4
Iceland	Not Available	Not Available	Not Available	Not Available	Phase 5	Not Available	Phase 5	Not Available	Not Available	Not Available	Phase 4	Phase -1	Phase 4	Phase 4	Phase 4	Not Available	Not Available	Phase 4	Not Available	Not Available	Not Available	Not Available	Phase -1	Not Available	Not Available	Phase -1	Phase 4	Phase 5	Phase 5	Not Available	Not Available	Not Available	Not Available	Not Available	Not Available	Not Available	Not Available	Phase -1	Phase 5
India	Not Available	Not Available	Not Available	Not Available	Phase 3	Not Available	Phase 3	Not Available	Not Available	Not Available	Phase 3	Phase -1	Phase 5	Phase 3	Phase 4	Not Available	Not Available	Phase 4	Not Available	Not Available	Not Available	Not Available	Phase -1	Not Available	Not Available	Phase -1	Phase 3	Phase 3	Phase 3	Not Available	Not Available	Not Available	Not Available	Not Available	Not Available	Not Available	Not Available	Phase -1	Phase 4
Indonesia	Phase 4	Phase 4	Phase 3	Phase 3	Phase 2	Phase 3	Phase 4	Phase 4	Phase 3	Phase 2	Phase 4	Phase 3	Phase 4	Phase 3	Phase 3	Phase 2	Phase 3	Phase 4	Phase 2	Phase 2	Phase 4	Phase 1	Phase 3	Phase 3	Phase 3	Phase 3	Phase 4	Phase 3	Phase 4	Phase 4	Phase 3	Phase 5	Phase 2	Phase 5	Phase 2	Phase 2	Phase 3	Phase 4	Phase 4
Iran, Islamic Republic of	Not Available	Not Available	Not Available	Not Available	Phase 4	Not Available	Phase 4	Not Available	Not Available	Not Available	Phase 2	Phase -1	Phase 5	Phase 1	Phase 2	Not Available	Not Available	Phase 3	Not Available	Not Available	Not Available	Not Available	Phase -1	Not Available	Not Available	Phase -1	Phase 3	Phase 4	Phase 4	Not Available	Not Available	Not Available	Not Available	Not Available	Not Available	Not Available	Not Available	Phase -1	Phase 4
Iraq	Phase 2	Phase 1	Phase 2	Phase 1	Phase 1	Phase 1	Phase 2	Phase 1	Phase 1	Phase 1	Phase 2	Phase 1	Phase 2	Phase 1	Phase 1	Phase 1	Phase 1	Phase 2	Phase 1	Phase 1	Phase 1	Phase 1	Phase 1	Phase 1	Phase 1	Phase 1	Not Available	Phase 1	Phase 1	Phase 2	Phase 2	Phase 1	Phase 1	Phase 1	Phase 1	Phase 1	Phase 1	Phase 2	Phase 2
Ireland	Phase 1	Phase 1	Phase 2	Phase 2	Phase 1	Phase 2	Phase 2	Phase 2	Phase 1	Phase 1	Phase 2	Phase 2	Phase 2	Phase 1	Phase 1	Phase 1	Phase 3	Phase 2	Phase 1	Phase 2	Phase 2	Phase 1	Phase 2	Phase 1	Phase 2	Phase 2	Phase 4	Phase 2	Phase 3	Phase 2	Phase 2	Not Available	Not Available	Not Available	Not Available	Not Available	Phase 2	Phase 2	Phase 2
Israel	Not Available	Not Available	Not Available	Not Available	Phase 4	Not Available	Phase 4	Not Available	Not Available	Not Available	Phase 4	Phase -1	Phase 5	Phase 5	Phase 5	Not Available	Not Available	Phase 5	Not Available	Not Available	Not Available	Not Available	Phase -1	Not Available	Not Available	Phase -1	Phase 4	Phase 4	Phase 4	Not Available	Not Available	Not Available	Not Available	Not Available	Not Available	Not Available	Not Available	Phase -1	Phase 5
Italy	Not Available	Not Available	Not Available	Not Available	Phase 4	Not Available	Phase 4	Not Available	Not Available	Not Available	Phase 4	Phase -1	Phase 5	Phase 4	Phase 4	Not Available	Not Available	Phase 5	Not Available	Not Available	Not Available	Not Available	Phase -1	Not Available	Not Available	Phase -1	Phase 3	Phase 5	Phase 4	Not Available	Not Available	Not Available	Not Available	Not Available	Not Available	Not Available	Not Available	Phase -1	Phase 5
Jamaica	Phase 3	Phase 4	Phase 3	Phase 1	Phase 2	Phase 1	Phase 3	Phase 2	Phase 3	Phase 3	Phase 2	Phase 3	Phase 3	Phase 2	Phase 1	Phase 1	Phase 1	Phase 2	Phase 1	Phase 1	Phase 1	Phase 1	Phase 1	Phase 2	Phase 2	Phase 2	Phase 3	Phase 1	Phase 2	Phase 2	Phase 1	Phase 3	Phase 2	Phase 4	Not Available	Phase 1	Phase 2	Phase 2	Phase 2
Japan	Phase 3	Phase 4	Phase 3	Phase 2	Phase 3	Phase 1	Phase 3	Phase 2	Phase 3	Phase 2	Phase 2	Phase 2	Phase 4	Phase 4	Phase 3	Phase 2	Phase 1	Phase 3	Phase 1	Phase 1	Phase 2	Phase 1	Phase 2	Phase 2	Phase 3	Phase 3	Phase 4	Phase 1	Phase 3	Phase 2	Phase 2	Phase 2	Phase 2	Phase 5	Phase 5	Phase 2	Phase 2	Phase 2	Phase 3
Jordan	Phase 1	Phase 3	Phase 5	Phase 2	Phase 3	Phase 5	Phase 3	Not Available	Phase 5	Phase 2	Phase 2	Phase 2	Phase 5	Phase 2	Phase 1	Phase 1	Phase 4	Phase 3	Phase 5	Phase 1	Phase 2	Phase 1	Phase 3	Phase 2	Phase 1	Phase 2	Phase 4	Phase 2	Phase 3	Phase 2	Phase 5	Phase 4	Phase 3	Phase 5	Phase 5	Phase 4	Phase 5	Phase 4	Phase 3
Kazakhstan	Not Available	Not Available	Not Available	Not Available	Phase 4	Not Available	Phase 4	Not Available	Not Available	Not Available	Phase 3	Phase -1	Phase 5	Phase 2	Phase 3	Not Available	Not Available	Phase 4	Not Available	Not Available	Not Available	Not Available	Phase -1	Not Available	Not Available	Phase -1	Phase 3	Phase 4	Phase 4	Not Available	Not Available	Not Available	Not Available	Not Available	Not Available	Not Available	Not Available	Phase -1	Phase 4
Kenya	Phase 3	Phase 3	Phase 4	Phase 1	Phase 1	Phase 1	Phase 2	Phase 1	Phase 1	Phase 4	Phase 2	Phase 3	Phase 3	Phase 3	Phase 1	Phase 1	Phase 1	Phase 2	Phase 1	Phase 1	Phase 1	Phase 1	Phase 1	Phase 2	Phase 2	Phase 2	Phase 3	Phase 2	Phase 3	Phase 1	Phase 2	Phase 2	Phase 2	Phase 2	Phase 2	Phase 1	Phase 3	Phase 2	Phase 2
Kuwait	Not Available	Not Available	Not Available	Not Available	Phase 4	Not Available	Phase 4	Not Available	Not Available	Not Available	Phase 2	Phase -1	Phase 4	Phase 3	Phase 2	Not Available	Not Available	Phase 3	Not Available	Not Available	Not Available	Not Available	Phase -1	Not Available	Not Available	Phase -1	Phase 3	Phase 4	Phase 4	Not Available	Not Available	Not Available	Not Available	Not Available	Not Available	Not Available	Not Available	Phase -1	Phase 4
Kyrgyzstan	Not Available	Not Available	Not Available	Not Available	Phase 4	Not Available	Phase 4	Not Available	Not Available	Not Available	Phase 2	Phase -1	Phase 3	Phase 3	Phase 2	Not Available	Not Available	Phase 3	Not Available	Not Available	Not Available	Not Available	Phase -1	Not Available	Not Available	Phase -1	Phase 2	Phase 4	Phase 3	Not Available	Not Available	Not Available	Not Available	Not Available	Not Available	Not Available	Not Available	Phase -1	Phase 4
Lao People's Democratic Republic	Phase 4	Phase 4	Phase 2	Phase 1	Phase 4	Phase 3	Phase 4	Phase 4	Phase 3	Phase 2	Phase 2	Phase 3	Phase 4	Phase 3	Phase 2	Not Available	Phase 2	Phase 3	Phase 2	Phase 2	Phase 2	Phase 1	Phase 2	Phase 2	Phase 4	Phase 3	Phase 3	Phase 4	Phase 4	Phase 2	Phase 4	Phase 3	Phase 1	Phase 2	Phase 2	Phase 2	Phase 2	Phase 3	Phase 3
Latvia	Not Available	Not Available	Not Available	Not Available	Phase 4	Not Available	Phase 4	Not Available	Not Available	Not Available	Phase 3	Phase -1	Phase 5	Phase 5	Phase 4	Not Available	Not Available	Phase 5	Not Available	Not Available	Not Available	Not Available	Phase -1	Not Available	Not Available	Phase -1	Phase 3	Phase 5	Phase 4	Not Available	Not Available	Not Available	Not Available	Not Available	Not Available	Not Available	Not Available	Phase -1	Phase 5
Lebanon	Not Available	Not Available	Not Available	Not Available	Phase 3	Not Available	Phase 3	Not Available	Not Available	Not Available	Phase 3	Phase -1	Phase 2	Phase 2	Phase 2	Not Available	Not Available	Phase 2	Not Available	Not Available	Not Available	Not Available	Phase -1	Not Available	Not Available	Phase -1	Phase 3	Phase 4	Phase 4	Not Available	Not Available	Not Available	Not Available	Not Available	Not Available	Not Available	Not Available	Phase -1	Phase 3
Lesotho	Not Available	Not Available	Not Available	Not Available	Phase 3	Not Available	Phase 3	Not Available	Not Available	Not Available	Phase 2	Phase -1	Phase 1	Phase 4	Phase 1	Not Available	Not Available	Phase 2	Not Available	Not Available	Not Available	Not Available	Phase -1	Not Available	Not Available	Phase -1	Phase 2	Phase 3	Phase 3	Not Available	Not Available	Not Available	Not Available	Not Available	Not Available	Not Available	Not Available	Phase -1	Phase 3
Liberia	Phase 3	Phase 3	Phase 1	Phase 1	Phase 2	Phase 2	Phase 3	Phase 2	Phase 2	Phase 1	Phase 2	Phase 2	Phase 3	Phase 3	Phase 1	Phase 1	Phase 2	Phase 3	Phase 2	Phase 1	Phase 2	Phase 3	Phase 2	Phase 2	Phase 2	Phase 2	Phase 2	Phase 3	Phase 3	Phase 2	Phase 2	Phase 2	Phase 1	Phase 4	Phase 4	Phase 1	Phase 3	Phase 2	Phase 3
Libya	Not Available	Not Available	Not Available	Not Available	Not Available	Not Available	Phase -1	Not Available	Not Available	Not Available	Not Available	Phase -1	Phase 2	Not Available	Not Available	Not Available	Not Available	Phase 2	Not Available	Not Available	Not Available	Not Available	Phase -1	Not Available	Not Available	Phase -1	Not Available	Phase 3	Phase 3	Not Available	Not Available	Not Available	Not Available	Not Available	Not Available	Not Available	Not Available	Phase -1	Phase 3
Lithuania	Not Available	Not Available	Not Available	Not Available	Phase 5	Not Available	Phase 5	Not Available	Not Available	Not Available	Phase 3	Phase -1	Phase 5	Phase 5	Phase 4	Not Available	Not Available	Phase 5	Not Available	Not Available	Not Available	Not Available	Phase -1	Not Available	Not Available	Phase -1	Phase 3	Phase 5	Phase 4	Not Available	Not Available	Not Available	Not Available	Not Available	Not Available	Not Available	Not Available	Phase -1	Phase 5
Luxembourg	Not Available	Not Available	Not Available	Not Available	Phase 5	Not Available	Phase 5	Not Available	Not Available	Not Available	Phase 4	Phase -1	Phase 5	Phase 5	Phase 5	Not Available	Not Available	Phase 5	Not Available	Not Available	Not Available	Not Available	Phase -1	Not Available	Not Available	Phase -1	Phase 4	Phase 5	Phase 5	Not Available	Not Available	Not Available	Not Available	Not Available	Not Available	Not Available	Not Available	Phase -1	Phase 5
Macedonia, the former Yugoslav Republic of	Not Available	Not Available	Not Available	Not Available	Phase 4	Not Available	Phase 4	Not Available	Not Available	Not Available	Phase 3	Phase -1	Phase 5	Phase 4	Phase 2	Not Available	Not Available	Phase 4	Not Available	Not Available	Not Available	Not Available	Phase -1	Not Available	Not Available	Phase -1	Phase 2	Phase 4	Phase 3	Not Available	Not Available	Not Available	Not Available	Not Available	Not Available	Not Available	Not Available	Phase -1	Phase 4
Madagascar	Phase 4	Phase 3	Phase 4	Phase 3	Phase 2	Phase 2	Phase 3	Phase 2	Phase 3	Phase 2	Phase 2	Phase 2	Phase 4	Phase 5	Phase 1	Phase 1	Phase 1	Phase 3	Phase 1	Not Available	Not Available	Not Available	Phase 1	Phase 3	Phase 2	Phase 3	Phase 2	Phase 1	Phase 2	Phase 2	Phase 1	Phase 1	Not Available	Phase 1	Phase 1	Phase 1	Phase 5	Phase 2	Phase 3
Malawi	Phase 5	Phase 5	Phase 5	Phase 4	Phase 3	Phase 2	Phase 5	Phase 5	Phase 5	Phase 3	Phase 2	Phase 4	Phase 2	Phase 5	Phase 1	Phase 1	Phase 2	Phase 3	Phase 4	Phase 3	Phase 4	Phase 3	Phase 4	Phase 5	Phase 5	Phase 5	Phase 3	Phase 3	Phase 3	Phase 3	Phase 4	Phase 3	Phase 3	Phase 4	Phase 3	Phase 1	Phase 5	Phase 4	Phase 4
Malaysia	Phase 4	Phase 5	Phase 3	Phase 4	Not Available	Not Available	Phase 5	Phase 5	Phase 3	Phase 3	Phase 3	Phase 4	Phase 4	Phase 5	Phase 4	Phase 2	Phase 4	Phase 5	Phase 3	Phase 4	Phase 4	Phase 2	Phase 4	Phase 3	Phase 3	Phase 3	Phase 3	Phase 4	Phase 4	Phase 3	Phase 4	Phase 3	Phase 2	Phase 5	Phase 5	Not Available	Phase 3	Phase 4	Phase 4
Maldives	Phase 4	Phase 3	Not Available	Phase 1	Not Available	Not Available	Phase 3	Phase 1	Not Available	Phase 3	Phase 2	Phase 2	Phase 1	Phase 1	Phase 1	Phase 1	Phase 1	Phase 1	Phase 3	Phase 1	Phase 1	Phase 1	Phase 2	Phase 1	Phase 1	Phase 1	Not Available	Phase 1	Phase 1	Phase 2	Phase 1	Phase 1	Phase 1	Phase 5	Phase 5	Phase 1	Phase 3	Phase 2	Phase 2
Mali	Phase 5	Phase 5	Phase 5	Phase 1	Phase 1	Phase 1	Phase 3	Not Available	Phase 3	Phase 5	Phase 2	Phase 5	Phase 4	Phase 4	Phase 1	Phase 1	Phase 1	Phase 3	Phase 3	Phase 3	Phase 4	Phase 1	Phase 3	Phase 2	Phase 1	Phase 2	Phase 3	Phase 1	Phase 2	Phase 3	Phase 2	Phase 1	Phase 1	Phase 1	Phase 1	Phase 2	Phase 3	Phase 3	Phase 3
Malta	Not Available	Not Available	Not Available	Not Available	Phase 4	Not Available	Phase 4	Not Available	Not Available	Not Available	Phase 4	Phase -1	Phase 5	Phase 3	Phase 4	Not Available	Not Available	Phase 4	Not Available	Not Available	Not Available	Not Available	Phase -1	Not Available	Not Available	Phase -1	Phase 3	Phase 4	Phase 4	Not Available	Not Available	Not Available	Not Available	Not Available	Not Available	Not Available	Not Available	Phase -1	Phase 4
Mauritania	Phase 4	Phase 3	Not Available	Phase 1	Phase 2	Phase 3	Phase 3	Not Available	Not Available	Phase 3	Phase 2	Phase 3	Phase 5	Phase 5	Not Available	Phase 1	Phase 1	Phase 4	Phase 1	Phase 1	Phase 1	Phase 1	Phase 1	Not Available	Phase 1	Phase 1	Not Available	Phase 1	Phase 1	Phase 2	Phase 1	Not Available	Phase 1	Phase 1	Phase 1	Phase 1	Phase 2	Phase 2	Phase 2
Mauritius	Not Available	Not Available	Not Available	Not Available	Phase 4	Not Available	Phase 4	Not Available	Not Available	Not Available	Phase 1	Phase -1	Phase 5	Phase 3	Phase 3	Not Available	Not Available	Phase 4	Not Available	Not Available	Not Available	Not Available	Phase -1	Not Available	Not Available	Phase -1	Phase 3	Phase 4	Phase 4	Not Available	Not Available	Not Available	Not Available	Not Available	Not Available	Not Available	Not Available	Phase -1	Phase 4
Mexico	Not Available	Not Available	Not Available	Not Available	Phase 3	Not Available	Phase 3	Not Available	Not Available	Not Available	Phase 2	Phase -1	Phase 5	Phase 5	Phase 3	Not Available	Not Available	Phase 5	Not Available	Not Available	Not Available	Not Available	Phase -1	Not Available	Not Available	Phase -1	Phase 3	Phase 4	Phase 4	Not Available	Not Available	Not Available	Not Available	Not Available	Not Available	Not Available	Not Available	Phase -1	Phase 4
Moldova, Republic of	Not Available	Not Available	Not Available	Not Available	Phase 4	Not Available	Phase 4	Not Available	Not Available	Not Available	Phase 2	Phase -1	Phase 4	Phase 3	Not Available	Not Available	Not Available	Phase 4	Not Available	Not Available	Not Available	Not Available	Phase -1	Not Available	Not Available	Phase -1	Phase 3	Phase 4	Phase 4	Not Available	Not Available	Not Available	Not Available	Not Available	Not Available	Not Available	Not Available	Phase -1	Phase 4
Mongolia	Not Available	Not Available	Not Available	Not Available	Phase 4	Not Available	Phase 4	Not Available	Not Available	Not Available	Phase 2	Phase -1	Phase 2	Phase 3	Phase 2	Not Available	Not Available	Phase 3	Not Available	Not Available	Not Available	Not Available	Phase -1	Not Available	Not Available	Phase -1	Phase 2	Phase 4	Phase 3	Not Available	Not Available	Not Available	Not Available	Not Available	Not Available	Not Available	Not Available	Phase -1	Phase 4
Montenegro	Not Available	Not Available	Not Available	Not Available	Phase 4	Not Available	Phase 4	Not Available	Not Available	Not Available	Phase 3	Phase -1	Phase 3	Phase 4	Phase 2	Not Available	Not Available	Phase 3	Not Available	Not Available	Not Available	Not Available	Phase -1	Not Available	Not Available	Phase -1	Phase 3	Phase 4	Phase 4	Not Available	Not Available	Not Available	Not Available	Not Available	Not Available	Not Available	Not Available	Phase -1	Phase 4
Morocco	Phase 2	Phase 4	Phase 4	Phase 1	Phase 3	Phase 3	Phase 3	Phase 1	Phase 1	Phase 2	Phase 2	Phase 2	Phase 3	Phase 2	Phase 1	Phase 1	Phase 1	Phase 2	Phase 1	Phase 1	Phase 1	Phase 1	Phase 1	Phase 2	Phase 1	Phase 2	Phase 3	Phase 3	Phase 3	Phase 2	Phase 3	Phase 1	Phase 1	Phase 5	Phase 5	Phase 1	Phase 1	Phase 2	Phase 2
Mozambique	Phase 4	Phase 3	Phase 3	Phase 4	Phase 3	Phase 3	Phase 4	Phase 2	Phase 4	Phase 2	Phase 1	Phase 2	Phase 2	Phase 3	Phase 3	Phase 5	Phase 4	Phase 3	Phase 1	Phase 1	Not Available	Phase 4	Phase 2	Phase 4	Phase 2	Phase 3	Phase 4	Phase 4	Phase 4	Phase 4	Phase 2	Phase 2	Phase 4	Phase 1	Phase 2	Phase 2	Phase 3	Phase 3	Phase 3
Myanmar	Phase 3	Phase 3	Not Available	Phase 1	Phase 2	Phase 2	Phase 3	Phase 3	Phase 4	Phase 4	Phase 1	Phase 4	Phase 1	Phase 1	Phase 1	Phase 1	Phase 1	Phase 1	Phase 1	Phase 1	Phase 1	Phase 1	Phase 1	Phase 2	Phase 2	Phase 2	Not Available	Phase 2	Phase 2	Phase 4	Phase 1	Phase 2	Phase 2	Phase 2	Phase 2	Phase 2	Phase 2	Phase 3	Phase 2
Namibia	Phase 2	Phase 4	Phase 2	Phase 1	Phase 2	Phase 2	Phase 3	Phase 3	Phase 4	Phase 3	Phase 2	Phase 3	Phase 4	Phase 4	Phase 3	Phase 1	Phase 2	Phase 4	Phase 2	Phase 1	Phase 4	Phase 1	Phase 2	Phase 2	Phase 2	Phase 2	Phase 3	Phase 2	Phase 3	Phase 3	Phase 3	Phase 1	Phase 1	Phase 5	Phase 5	Phase 1	Phase 3	Phase 3	Phase 3
Nepal	Phase 2	Phase 3	Phase 1	Phase 2	Phase 1	Phase 1	Phase 2	Phase 2	Phase 2	Phase 2	Phase 2	Phase 2	Phase 2	Phase 2	Phase 1	Phase 1	Phase 1	Phase 2	Phase 2	Phase 2	Phase 3	Phase 2	Phase 3	Phase 1	Phase 2	Phase 2	Phase 3	Phase 3	Phase 3	Phase 3	Phase 2	Phase 2	Phase 2	Phase 3	Phase 3	Phase 1	Phase 3	Phase 3	Phase 3
Netherlands	Not Available	Not Available	Not Available	Not Available	Phase 5	Not Available	Phase 5	Not Available	Not Available	Not Available	Phase 4	Phase -1	Phase 5	Phase 5	Phase 5	Not Available	Not Available	Phase 5	Not Available	Not Available	Not Available	Not Available	Phase -1	Not Available	Not Available	Phase -1	Phase 4	Phase 5	Phase 5	Not Available	Not Available	Not Available	Not Available	Not Available	Not Available	Not Available	Not Available	Phase -1	Phase 5
New Zealand	Phase 3	Phase 4	Phase 2	Phase 1	Phase 4	Phase 2	Phase 3	Phase 2	Phase 3	Phase 3	Phase 2	Phase 3	Phase 4	Phase 4	Phase 1	Phase 1	Phase 3	Phase 3	Phase 3	Phase 2	Phase 3	Phase 1	Phase 3	Phase 1	Phase 3	Phase 2	Phase 4	Phase 4	Phase 4	Phase 3	Phase 3	Phase 5	Phase 5	Phase 5	Phase 5	Phase 1	Phase 3	Phase 3	Phase 3
Nicaragua	Not Available	Not Available	Not Available	Not Available	Not Available	Not Available	Phase -1	Not Available	Not Available	Not Available	Not Available	Phase -1	Phase 1	Not Available	Not Available	Not Available	Not Available	Phase 1	Not Available	Not Available	Not Available	Not Available	Phase -1	Not Available	Not Available	Phase -1	Not Available	Phase 3	Phase 3	Not Available	Not Available	Not Available	Not Available	Not Available	Not Available	Not Available	Not Available	Phase -1	Phase 2
Niger	Phase 2	Phase 3	Phase 2	Phase 1	Phase 2	Phase 4	Phase 2	Phase 3	Phase 4	Phase 2	Phase 2	Phase 3	Phase 4	Phase 5	Phase 1	Phase 1	Phase 3	Phase 4	Phase 1	Phase 1	Phase 1	Phase 1	Phase 1	Phase 2	Phase 2	Phase 2	Not Available	Not Available	Phase -1	Phase 2	Phase 4	Phase 1	Phase 1	Phase 1	Not Available	Phase 1	Phase 4	Phase 3	Phase 3
Nigeria	Phase 3	Phase 2	Phase 2	Phase 1	Phase 1	Phase 1	Phase 2	Phase 2	Phase 5	Phase 2	Phase 2	Phase 2	Phase 4	Phase 4	Phase 1	Phase 1	Phase 2	Phase 3	Phase 1	Phase 1	Phase 1	Phase 1	Phase 1	Phase 3	Phase 3	Phase 3	Phase 3	Phase 1	Phase 2	Phase 1	Phase 2	Phase 2	Phase 2	Phase 1	Phase 1	Phase 1	Phase 2	Phase 2	Phase 2
Norway	Not Available	Not Available	Not Available	Not Available	Phase 5	Not Available	Phase 5	Not Available	Not Available	Not Available	Phase 4	Phase -1	Phase 5	Phase 5	Not Available	Not Available	Not Available	Phase 5	Not Available	Not Available	Not Available	Not Available	Phase -1	Not Available	Not Available	Phase -1	Phase 4	Phase 5	Phase 5	Not Available	Not Available	Not Available	Not Available	Not Available	Not Available	Not Available	Not Available	Phase -1	Phase 5
Oman	Not Available	Not Available	Not Available	Not Available	Phase 4	Not Available	Phase 4	Not Available	Not Available	Not Available	Phase 2	Phase -1	Phase 5	Phase 2	Phase 3	Not Available	Not Available	Phase 4	Not Available	Not Available	Not Available	Not Available	Phase -1	Not Available	Not Available	Phase -1	Phase 3	Phase 4	Phase 4	Not Available	Not Available	Not Available	Not Available	Not Available	Not Available	Not Available	Not Available	Phase -1	Phase 4
Pakistan	Phase 1	Phase 3	Phase 2	Phase 1	Phase 1	Phase 1	Phase 2	Phase 1	Phase 1	Phase 2	Phase 1	Phase 2	Phase 2	Phase 1	Phase 1	Phase 1	Phase 2	Phase 2	Phase 2	Phase 2	Phase 3	Phase 1	Phase 2	Phase 1	Phase 2	Phase 2	Not Available	Phase 2	Phase 2	Phase 2	Phase 2	Phase 1	Phase 2	Phase 2	Phase 2	Phase 2	Phase 2	Phase 2	Phase 2
Panama	Not Available	Not Available	Not Available	Not Available	Phase 3	Not Available	Phase 3	Not Available	Not Available	Not Available	Phase 2	Phase -1	Phase 2	Phase 4	Phase 3	Not Available	Not Available	Phase 3	Not Available	Not Available	Not Available	Not Available	Phase -1	Not Available	Not Available	Phase -1	Phase 3	Phase 4	Phase 4	Not Available	Not Available	Not Available	Not Available	Not Available	Not Available	Not Available	Not Available	Phase -1	Phase 4
Papua New Guinea	Phase 2	Phase 4	Not Available	Not Available	Not Available	Not Available	Phase 3	Phase 1	Not Available	Phase 1	Not Available	Phase 1	Phase 3	Phase 1	Phase 1	Not Available	Phase 1	Phase 2	Phase 1	Phase 1	Phase 1	Phase 1	Phase 1	Phase 1	Phase 1	Phase 1	Not Available	Phase 2	Phase 2	Phase 2	Phase 3	Phase 2	Phase 1	Phase 3	Phase 3	Not Available	Not Available	Phase 3	Phase 2
Paraguay	Not Available	Not Available	Not Available	Not Available	Phase 4	Not Available	Phase 4	Not Available	Not Available	Not Available	Phase 2	Phase -1	Phase 3	Phase 4	Phase 1	Not Available	Not Available	Phase 3	Not Available	Not Available	Not Available	Not Available	Phase -1	Not Available	Not Available	Phase -1	Phase 2	Phase 4	Phase 3	Not Available	Not Available	Not Available	Not Available	Not Available	Not Available	Not Available	Not Available	Phase -1	Phase 4
Peru	Not Available	Not Available	Not Available	Not Available	Phase 3	Not Available	Phase 3	Not Available	Not Available	Not Available	Phase 3	Phase -1	Phase 3	Phase 3	Phase 2	Not Available	Not Available	Phase 3	Not Available	Not Available	Not Available	Not Available	Phase -1	Not Available	Not Available	Phase -1	Phase 2	Phase 4	Phase 3	Not Available	Not Available	Not Available	Not Available	Not Available	Not Available	Not Available	Not Available	Phase -1	Phase 3
Philippines	Phase 2	Phase 2	Phase 1	Phase 1	Phase 2	Phase 1	Phase 2	Phase 3	Phase 3	Phase 5	Phase 2	Phase 4	Phase 5	Phase 4	Phase 2	Phase 1	Phase 4	Phase 4	Phase 3	Phase 1	Phase 2	Phase 1	Phase 2	Phase 4	Phase 4	Phase 4	Not Available	Phase 4	Phase 4	Phase 4	Phase 4	Phase 5	Phase 1	Phase 5	Phase 5	Phase 1	Phase 3	Phase 4	Phase 4
Poland	Not Available	Not Available	Not Available	Not Available	Phase 5	Not Available	Phase 5	Not Available	Not Available	Not Available	Phase 4	Phase -1	Phase 5	Phase 4	Phase 3	Not Available	Not Available	Phase 4	Not Available	Not Available	Not Available	Not Available	Phase -1	Not Available	Not Available	Phase -1	Phase 3	Phase 4	Phase 4	Not Available	Not Available	Not Available	Not Available	Not Available	Not Available	Not Available	Not Available	Phase -1	Phase 5
Portugal	Phase 5	Phase 5	Phase 5	Phase 5	Phase 5	Phase 2	Phase 5	Phase 5	Phase 4	Phase 5	Not Available	Phase 5	Phase 5	Phase 5	Phase 3	Phase 1	Phase 5	Phase 5	Phase 3	Phase 3	Phase 4	Not Available	Phase 4	Phase 5	Phase 5	Phase 5	Phase 4	Phase 5	Phase 5	Phase 5	Not Available	Phase 5	Phase 5	Phase 5	Phase 5	Phase 5	Phase 5	Phase 5	Phase 5
Qatar	Not Available	Not Available	Not Available	Not Available	Phase 4	Not Available	Phase 4	Not Available	Not Available	Not Available	Phase 2	Phase -1	Phase 5	Phase 3	Phase 4	Not Available	Not Available	Phase 4	Not Available	Not Available	Not Available	Not Available	Phase -1	Not Available	Not Available	Phase -1	Phase 3	Phase 5	Phase 4	Not Available	Not Available	Not Available	Not Available	Not Available	Not Available	Not Available	Not Available	Phase -1	Phase 4
Romania	Not Available	Not Available	Not Available	Not Available	Phase 4	Not Available	Phase 4	Not Available	Not Available	Not Available	Phase 3	Phase -1	Phase 4	Phase 4	Phase 3	Not Available	Not Available	Phase 4	Not Available	Not Available	Not Available	Not Available	Phase -1	Not Available	Not Available	Phase -1	Phase 3	Phase 4	Phase 4	Not Available	Not Available	Not Available	Not Available	Not Available	Not Available	Not Available	Not Available	Phase -1	Phase 4
Russian Federation	Not Available	Not Available	Not Available	Not Available	Phase 4	Not Available	Phase 4	Not Available	Not Available	Not Available	Phase 3	Phase -1	Phase 5	Phase 2	Phase 3	Not Available	Not Available	Phase 4	Not Available	Not Available	Not Available	Not Available	Phase -1	Not Available	Not Available	Phase -1	Phase 3	Phase 4	Phase 4	Not Available	Not Available	Not Available	Not Available	Not Available	Not Available	Not Available	Not Available	Phase -1	Phase 4
Rwanda	Phase 4	Phase 4	Phase 4	Phase 2	Phase 1	Phase 1	Phase 3	Phase 4	Phase 3	Phase 3	Phase 2	Phase 4	Phase 3	Phase 3	Phase 1	Phase 2	Phase 2	Phase 3	Phase 1	Phase 3	Phase 4	Phase 1	Phase 3	Phase 3	Phase 2	Phase 3	Phase 3	Phase 1	Phase 2	Phase 3	Phase 2	Phase 2	Phase 1	Phase 5	Phase 5	Phase 1	Phase 4	Phase 3	Phase 3
Saint Lucia	Not Available	Not Available	Not Available	Not Available	Not Available	Not Available	Phase -1	Not Available	Not Available	Not Available	Not Available	Phase -1	Phase 1	Not Available	Not Available	Not Available	Not Available	Phase 1	Not Available	Not Available	Not Available	Not Available	Phase -1	Not Available	Not Available	Phase -1	Not Available	Phase 3	Phase 3	Not Available	Not Available	Not Available	Not Available	Not Available	Not Available	Not Available	Not Available	Phase -1	Phase 2
Saint Vincent and the Grenadines	Not Available	Not Available	Not Available	Not Available	Not Available	Not Available	Phase -1	Not Available	Not Available	Not Available	Not Available	Phase -1	Phase 1	Not Available	Not Available	Not Available	Not Available	Phase 1	Not Available	Not Available	Not Available	Not Available	Phase -1	Not Available	Not Available	Phase -1	Not Available	Phase 4	Phase 4	Not Available	Not Available	Not Available	Not Available	Not Available	Not Available	Not Available	Not Available	Phase -1	Phase 3
Samoa	Not Available	Not Available	Not Available	Not Available	Not Available	Not Available	Phase -1	Not Available	Not Available	Not Available	Not Available	Phase -1	Phase 2	Not Available	Not Available	Not Available	Not Available	Phase 2	Not Available	Not Available	Not Available	Not Available	Phase -1	Not Available	Not Available	Phase -1	Not Available	Phase 4	Phase 4	Not Available	Not Available	Not Available	Not Available	Not Available	Not Available	Not Available	Not Available	Phase -1	Phase 3
Sao Tome and Principe	Phase 3	Phase 2	Phase 5	Phase 1	Phase 2	Phase 1	Phase 2	Phase 1	Phase 1	Phase 1	Phase 1	Phase 1	Phase 2	Phase 1	Phase 2	Phase 2	Phase 2	Phase 2	Phase 1	Phase 1	Phase 1	Phase 1	Phase 1	Phase 2	Phase 1	Phase 2	Not Available	Phase 1	Phase 1	Phase 2	Phase 2	Phase 2	Phase 1	Phase 2	Phase 1	Phase 1	Phase 2	Phase 2	Phase 2
Saudi Arabia	Phase 5	Phase 5	Phase 5	Phase 5	Phase 5	Phase 5	Phase 5	Phase 5	Phase 5	Phase 5	Phase 5	Phase 5	Phase 5	Phase 5	Phase 5	Phase 5	Phase 5	Phase 5	Phase 5	Phase 5	Phase 5	Phase 5	Phase 5	Phase 5	Phase 5	Phase 5	Phase 4	Phase 5	Phase 5	Phase 5	Phase 4	Phase 5	Phase 5	Phase 5	Phase 5	Phase 5	Phase 5	Phase 5	Phase 5
Senegal	Phase 3	Phase 4	Phase 4	Phase 3	Phase 3	Phase 1	Phase 4	Phase 2	Phase 2	Phase 3	Phase 2	Phase 3	Phase 3	Phase 4	Not Available	Phase 1	Phase 1	Phase 3	Phase 1	Phase 1	Phase 2	Phase 1	Phase 2	Phase 1	Phase 1	Phase 1	Phase 3	Phase 2	Phase 3	Phase 2	Phase 2	Phase 1	Phase 1	Phase 1	Phase 1	Phase 2	Phase 4	Phase 3	Phase 3
Serbia	Not Available	Not Available	Not Available	Not Available	Phase 4	Not Available	Phase 4	Not Available	Not Available	Not Available	Phase 3	Phase -1	Phase 5	Phase 5	Phase 2	Not Available	Not Available	Phase 4	Not Available	Not Available	Not Available	Not Available	Phase -1	Not Available	Not Available	Phase -1	Phase 3	Phase 4	Phase 4	Not Available	Not Available	Not Available	Not Available	Not Available	Not Available	Not Available	Not Available	Phase -1	Phase 4
Sierra Leone	Phase 2	Phase 3	Phase 1	Phase 1	Phase 1	Phase 1	Phase 2	Phase 3	Phase 4	Phase 1	Phase 2	Phase 2	Phase 3	Phase 2	Phase 2	Phase 1	Phase 4	Phase 3	Phase 1	Phase 1	Phase 1	Phase 1	Phase 1	Phase 2	Phase 2	Phase 2	Not Available	Phase 1	Phase 1	Phase 4	Phase 3	Phase 2	Phase 1	Phase 1	Phase 1	Phase 1	Phase 4	Phase 3	Phase 2
Singapore	Not Available	Not Available	Not Available	Not Available	Phase 5	Not Available	Phase 5	Not Available	Not Available	Not Available	Phase 4	Phase -1	Phase 5	Phase 3	Phase 5	Not Available	Not Available	Phase 5	Not Available	Not Available	Not Available	Not Available	Phase -1	Not Available	Not Available	Phase -1	Phase 4	Phase 5	Phase 5	Not Available	Not Available	Not Available	Not Available	Not Available	Not Available	Not Available	Not Available	Phase -1	Phase 5
Slovakia	Not Available	Not Available	Not Available	Not Available	Phase 4	Not Available	Phase 4	Not Available	Not Available	Not Available	Phase 3	Phase -1	Phase 5	Phase 5	Phase 3	Not Available	Not Available	Phase 5	Not Available	Not Available	Not Available	Not Available	Phase -1	Not Available	Not Available	Phase -1	Phase 3	Phase 5	Phase 4	Not Available	Not Available	Not Available	Not Available	Not Available	Not Available	Not Available	Not Available	Phase -1	Phase 5
Slovenia	Not Available	Not Available	Not Available	Not Available	Phase 4	Not Available	Phase 4	Not Available	Not Available	Not Available	Phase 4	Phase -1	Phase 4	Phase 5	Phase 4	Not Available	Not Available	Phase 5	Not Available	Not Available	Not Available	Not Available	Phase -1	Not Available	Not Available	Phase -1	Phase 3	Phase 5	Phase 4	Not Available	Not Available	Not Available	Not Available	Not Available	Not Available	Not Available	Not Available	Phase -1	Phase 5
Solomon Islands	Not Available	Not Available	Not Available	Not Available	Not Available	Not Available	Phase -1	Not Available	Not Available	Not Available	Not Available	Phase -1	Phase 1	Not Available	Not Available	Not Available	Not Available	Phase 1	Not Available	Not Available	Not Available	Not Available	Phase -1	Not Available	Not Available	Phase -1	Not Available	Phase 3	Phase 3	Not Available	Not Available	Not Available	Not Available	Not Available	Not Available	Not Available	Not Available	Phase -1	Phase 2
South Africa	Phase 2	Phase 4	Phase 5	Phase 3	Phase 4	Phase 3	Phase 4	Phase 1	Phase 3	Phase 2	Phase 4	Phase 2	Phase 4	Phase 4	Phase 1	Phase 1	Phase 2	Phase 3	Phase 1	Phase 1	Phase 4	Phase 1	Phase 2	Phase 2	Phase 4	Phase 3	Phase 4	Phase 4	Phase 4	Phase 4	Phase 3	Phase 2	Phase 2	Phase 5	Phase 5	Phase 1	Phase 1	Phase 3	Phase 3
South Sudan	Not Available	Not Available	Not Available	Not Available	Not Available	Not Available	Phase -1	Not Available	Not Available	Not Available	Not Available	Phase -1	Phase 1	Not Available	Not Available	Not Available	Not Available	Phase 1	Not Available	Not Available	Not Available	Not Available	Phase -1	Not Available	Not Available	Phase -1	Not Available	Phase 2	Phase 2	Not Available	Not Available	Not Available	Not Available	Not Available	Not Available	Not Available	Not Available	Phase -1	Phase 2
Spain	Not Available	Not Available	Not Available	Not Available	Phase 5	Not Available	Phase 5	Not Available	Not Available	Not Available	Phase 4	Phase -1	Phase 5	Phase 5	Phase 4	Not Available	Not Available	Phase 5	Not Available	Not Available	Not Available	Not Available	Phase -1	Not Available	Not Available	Phase -1	Phase 3	Phase 5	Phase 4	Not Available	Not Available	Not Available	Not Available	Not Available	Not Available	Not Available	Not Available	Phase -1	Phase 5
Sri Lanka	Phase 3	Phase 4	Phase 4	Phase 2	Phase 2	Phase 3	Phase 3	Phase 2	Phase 3	Phase 2	Phase 2	Phase 2	Phase 3	Phase 3	Phase 3	Phase 2	Phase 3	Phase 3	Phase 3	Phase 3	Phase 4	Phase 2	Phase 3	Phase 2	Phase 3	Phase 3	Phase 3	Phase 3	Phase 3	Phase 3	Phase 2	Phase 1	Phase 1	Phase 4	Phase 1	Phase 2	Phase 3	Phase 3	Phase 3
Sudan	Not Available	Not Available	Not Available	Not Available	Not Available	Not Available	Phase -1	Not Available	Not Available	Not Available	Not Available	Phase -1	Phase 2	Not Available	Not Available	Not Available	Not Available	Phase 2	Not Available	Not Available	Not Available	Not Available	Phase -1	Not Available	Not Available	Phase -1	Not Available	Phase 3	Phase 3	Not Available	Not Available	Not Available	Not Available	Not Available	Not Available	Not Available	Not Available	Phase -1	Phase 3
Suriname	Not Available	Not Available	Not Available	Not Available	Not Available	Not Available	Phase -1	Not Available	Not Available	Not Available	Not Available	Phase -1	Phase 2	Not Available	Not Available	Not Available	Not Available	Phase 2	Not Available	Not Available	Not Available	Not Available	Phase -1	Not Available	Not Available	Phase -1	Not Available	Phase 4	Phase 4	Not Available	Not Available	Not Available	Not Available	Not Available	Not Available	Not Available	Not Available	Phase -1	Phase 3
Sweden	Not Available	Not Available	Not Available	Not Available	Phase 5	Not Available	Phase 5	Not Available	Not Available	Not Available	Phase 5	Phase -1	Phase 5	Phase 5	Phase 4	Not Available	Not Available	Phase 5	Not Available	Not Available	Not Available	Not Available	Phase -1	Not Available	Not Available	Phase -1	Phase 4	Phase 5	Phase 5	Not Available	Not Available	Not Available	Not Available	Not Available	Not Available	Not Available	Not Available	Phase -1	Phase 5
Switzerland	Not Available	Not Available	Not Available	Not Available	Phase 5	Not Available	Phase 5	Not Available	Not Available	Not Available	Phase 4	Phase -1	Phase 5	Phase 5	Phase 5	Not Available	Not Available	Phase 5	Not Available	Not Available	Not Available	Not Available	Phase -1	Not Available	Not Available	Phase -1	Phase 5	Phase 5	Phase 5	Not Available	Not Available	Not Available	Not Available	Not Available	Not Available	Not Available	Not Available	Phase -1	Phase 5
Tajikistan	Not Available	Not Available	Not Available	Not Available	Phase 3	Not Available	Phase 3	Not Available	Not Available	Not Available	Phase 1	Phase -1	Phase 1	Phase 2	Phase 2	Not Available	Not Available	Phase 2	Not Available	Not Available	Not Available	Not Available	Phase -1	Not Available	Not Available	Phase -1	Phase 2	Phase 3	Phase 3	Not Available	Not Available	Not Available	Not Available	Not Available	Not Available	Not Available	Not Available	Phase -1	Phase 3
Tanzania, United Republic of	Phase 4	Phase 5	Phase 4	Phase 3	Phase 5	Phase 3	Phase 5	Phase 5	Phase 5	Phase 3	Phase 4	Phase 4	Phase 3	Phase 4	Phase 4	Phase 2	Phase 4	Phase 4	Phase 1	Phase 2	Phase 4	Phase 1	Phase 2	Phase 5	Phase 5	Phase 5	Phase 3	Phase 4	Phase 4	Phase 5	Phase 4	Phase 2	Phase 2	Phase 3	Phase 4	Phase 2	Phase 5	Phase 4	Phase 4
Thailand	Phase 5	Phase 5	Phase 4	Phase 4	Phase 4	Phase 5	Phase 5	Phase 4	Phase 5	Phase 4	Phase 4	Phase 4	Phase 5	Phase 5	Phase 3	Phase 2	Phase 5	Phase 5	Phase 3	Phase 5	Phase 4	Phase 3	Phase 4	Phase 2	Phase 3	Phase 3	Phase 3	Phase 3	Phase 3	Phase 4	Phase 4	Phase 5	Phase 5	Phase 5	Phase 5	Phase 5	Phase 4	Phase 5	Phase 4
Timor-Leste	Not Available	Not Available	Not Available	Not Available	Not Available	Not Available	Phase -1	Not Available	Not Available	Not Available	Not Available	Phase -1	Phase 1	Not Available	Not Available	Not Available	Not Available	Phase 1	Not Available	Not Available	Not Available	Not Available	Phase -1	Not Available	Not Available	Phase -1	Not Available	Phase 3	Phase 3	Not Available	Not Available	Not Available	Not Available	Not Available	Not Available	Not Available	Not Available	Phase -1	Phase 2
Togo	Phase 2	Phase 1	Phase 1	Phase 1	Phase 4	Phase 4	Phase 2	Not Available	Not Available	Not Available	Phase 1	Phase -1	Phase 4	Phase 4	Phase 1	Phase 1	Phase 1	Phase 3	Phase 1	Phase 1	Phase 1	Phase 1	Phase 1	Phase 1	Phase 1	Phase 1	Not Available	Phase 1	Phase 1	Phase 2	Phase 1	Phase 1	Phase 1	Phase 1	Phase 1	Phase 1	Phase 2	Phase 2	Phase 2
Tonga	Not Available	Not Available	Not Available	Not Available	Not Available	Not Available	Phase -1	Not Available	Not Available	Not Available	Not Available	Phase -1	Phase 2	Not Available	Not Available	Not Available	Not Available	Phase 2	Not Available	Not Available	Not Available	Not Available	Phase -1	Not Available	Not Available	Phase -1	Not Available	Phase 3	Phase 3	Not Available	Not Available	Not Available	Not Available	Not Available	Not Available	Not Available	Not Available	Phase -1	Phase 3
Trinidad and Tobago	Not Available	Not Available	Not Available	Not Available	Phase 4	Not Available	Phase 4	Not Available	Not Available	Not Available	Phase 2	Phase -1	Phase 2	Phase 4	Phase 1	Not Available	Not Available	Phase 3	Not Available	Not Available	Not Available	Not Available	Phase -1	Not Available	Not Available	Phase -1	Phase 2	Phase 4	Phase 3	Not Available	Not Available	Not Available	Not Available	Not Available	Not Available	Not Available	Not Available	Phase -1	Phase 4
Tunisia	Not Available	Not Available	Not Available	Not Available	Phase 3	Not Available	Phase 3	Not Available	Not Available	Not Available	Phase 2	Phase -1	Phase 5	Phase 4	Phase 3	Not Available	Not Available	Phase 4	Not Available	Not Available	Not Available	Not Available	Phase -1	Not Available	Not Available	Phase -1	Phase 3	Phase 4	Phase 4	Not Available	Not Available	Not Available	Not Available	Not Available	Not Available	Not Available	Not Available	Phase -1	Phase 4
Turkey	Not Available	Not Available	Not Available	Not Available	Phase 4	Not Available	Phase 4	Not Available	Not Available	Not Available	Phase 3	Phase -1	Phase 5	Phase 3	Phase 3	Not Available	Not Available	Phase 4	Not Available	Not Available	Not Available	Not Available	Phase -1	Not Available	Not Available	Phase -1	Phase 3	Phase 5	Phase 4	Not Available	Not Available	Not Available	Not Available	Not Available	Not Available	Not Available	Not Available	Phase -1	Phase 4
Uganda	Phase 2	Phase 3	Phase 3	Phase 3	Phase 1	Phase 3	Phase 3	Phase 2	Phase 3	Phase 4	Phase 4	Phase 3	Phase 2	Phase 2	Phase 2	Phase 2	Phase 2	Phase 2	Phase 2	Phase 2	Phase 2	Phase 2	Phase 2	Phase 3	Phase 3	Phase 3	Not Available	Phase 2	Phase 2	Not Available	Phase 3	Phase 3	Phase 3	Phase 3	Phase 3	Phase 2	Phase 2	Phase 3	Phase 3
Ukraine	Not Available	Not Available	Not Available	Not Available	Phase 4	Not Available	Phase 4	Not Available	Not Available	Not Available	Phase 3	Phase -1	Phase 4	Phase 3	Phase 2	Not Available	Not Available	Phase 3	Not Available	Not Available	Not Available	Not Available	Phase -1	Not Available	Not Available	Phase -1	Phase 3	Phase 4	Phase 4	Not Available	Not Available	Not Available	Not Available	Not Available	Not Available	Not Available	Not Available	Phase -1	Phase 4
United Arab Emirates	Phase 5	Phase 5	Phase 4	Phase 4	Phase 4	Phase 4	Phase 5	Phase 5	Phase 4	Phase 5	Phase 4	Phase 5	Phase 4	Phase 5	Phase 5	Phase 3	Phase 5	Phase 5	Phase 3	Phase 4	Phase 4	Phase 4	Phase 4	Phase 5	Phase 5	Phase 5	Phase 4	Phase 5	Phase 5	Phase 5	Phase 4	Phase 5	Phase 4	Phase 5	Phase 5	Phase 2	Phase 4	Phase 4	Phase 5
United Kingdom	Not Available	Not Available	Not Available	Not Available	Phase 5	Not Available	Phase 5	Not Available	Not Available	Not Available	Phase 4	Phase -1	Phase 5	Phase 3	Phase 4	Not Available	Not Available	Phase 4	Not Available	Not Available	Not Available	Not Available	Phase -1	Not Available	Not Available	Phase -1	Phase 4	Phase 5	Phase 5	Not Available	Not Available	Not Available	Not Available	Not Available	Not Available	Not Available	Not Available	Phase -1	Phase 5
United States of America	Not Available	Not Available	Not Available	Not Available	Phase 5	Not Available	Phase 5	Not Available	Not Available	Not Available	Phase 4	Phase -1	Phase 5	Phase 4	Phase 5	Not Available	Not Available	Phase 5	Not Available	Not Available	Not Available	Not Available	Phase -1	Not Available	Not Available	Phase -1	Phase 5	Phase 5	Phase 5	Not Available	Not Available	Not Available	Not Available	Not Available	Not Available	Not Available	Not Available	Phase -1	Phase 5
Uruguay	Not Available	Not Available	Not Available	Not Available	Phase 4	Not Available	Phase 4	Not Available	Not Available	Not Available	Phase 2	Phase -1	Phase 4	Phase 5	Phase 4	Not Available	Not Available	Phase 5	Not Available	Not Available	Not Available	Not Available	Phase -1	Not Available	Not Available	Phase -1	Phase 3	Phase 4	Phase 4	Not Available	Not Available	Not Available	Not Available	Not Available	Not Available	Not Available	Not Available	Phase -1	Phase 4
Uzbekistan	Not Available	Not Available	Not Available	Not Available	Not Available	Not Available	Phase -1	Not Available	Not Available	Not Available	Not Available	Phase -1	Phase 4	Not Available	Not Available	Not Available	Not Available	Phase 4	Not Available	Not Available	Not Available	Not Available	Phase -1	Not Available	Not Available	Phase -1	Not Available	Phase 3	Phase 3	Not Available	Not Available	Not Available	Not Available	Not Available	Not Available	Not Available	Not Available	Phase -1	Phase 4
Vanuatu	Not Available	Not Available	Not Available	Not Available	Not Available	Not Available	Phase -1	Not Available	Not Available	Not Available	Not Available	Phase -1	Phase 1	Not Available	Not Available	Not Available	Not Available	Phase 1	Not Available	Not Available	Not Available	Not Available	Phase -1	Not Available	Not Available	Phase -1	Not Available	Phase 3	Phase 3	Not Available	Not Available	Not Available	Not Available	Not Available	Not Available	Not Available	Not Available	Phase -1	Phase 2
Venezuela	Not Available	Not Available	Not Available	Not Available	Not Available	Not Available	Phase -1	Not Available	Not Available	Not Available	Not Available	Phase -1	Phase 2	Not Available	Not Available	Not Available	Not Available	Phase 2	Not Available	Not Available	Not Available	Not Available	Phase -1	Not Available	Not Available	Phase -1	Not Available	Phase 3	Phase 3	Not Available	Not Available	Not Available	Not Available	Not Available	Not Available	Not Available	Not Available	Phase -1	Phase 3
Viet Nam	Phase 3	Phase 4	Phase 4	Phase 4	Phase 5	Phase 4	Phase 4	Phase 4	Phase 4	Phase 2	Phase 2	Phase 3	Phase 3	Phase 3	Phase 3	Phase 3	Phase 5	Phase 4	Phase 3	Phase 3	Phase 4	Phase 2	Phase 3	Phase 3	Phase 3	Phase 3	Phase 4	Phase 3	Phase 4	Phase 4	Phase 3	Phase 2	Phase 2	Phase 2	Phase 2	Phase 4	Phase 3	Phase 4	Phase 4
Yemen	Not Available	Not Available	Not Available	Not Available	Not Available	Not Available	Phase -1	Not Available	Not Available	Not Available	Not Available	Phase -1	Phase 1	Not Available	Not Available	Not Available	Not Available	Phase 1	Not Available	Not Available	Not Available	Not Available	Phase -1	Not Available	Not Available	Phase -1	Not Available	Phase 2	Phase 2	Not Available	Not Available	Not Available	Not Available	Not Available	Not Available	Not Available	Not Available	Phase -1	Phase 2
Zambia	Phase 4	Phase 4	Phase 3	Phase 1	Phase 3	Phase 2	Phase 3	Phase 3	Phase 3	Phase 3	Phase 2	Phase 3	Phase 3	Phase 3	Phase 1	Phase 1	Phase 1	Phase 2	Phase 2	Phase 2	Phase 1	Phase 1	Phase 2	Phase 2	Phase 2	Phase 2	Phase 3	Phase 2	Phase 3	Phase 3	Phase 3	Phase 1	Phase 1	Phase 2	Phase 2	Phase 1	Phase 3	Phase 3	Phase 3
Zimbabwe	Phase 4	Phase 4	Phase 4	Phase 1	Phase 2	Phase 3	Phase 3	Phase 4	Phase 4	Phase 2	Phase 2	Phase 3	Phase 3	Phase 3	Phase 1	Phase 1	Phase 1	Phase 2	Phase 2	Phase 2	Phase 3	Phase 1	Phase 2	Phase 2	Phase 2	Phase 2	Phase 3	Phase 3	Phase 3	Phase 3	Phase 1	Phase 1	Phase 1	Phase 1	Phase 1	Phase 1	Phase 4	Phase 2	Phase 3
